# Supplementary material for: A non-lethal stable isotope analysis of valued freshwater predatory fish using blood and fin tissues as alternatives to muscle tissue
Source: PLoS One. 2024 Jan 18;19(1):e0297070. doi: 10.1371/journal.pone.0297070 (PMC10796030; doi:10.1371/journal.pone.0297070)
Supplement: S1 File — The dataset analyzed during the present study. (XLSX) [file pone.0297070.s001.xlsx]

## Sheet: Catfish_SIA
					Muscle	Blood	Fin	Muscle	Blood	Fin
		Individual	TL (mm)	W (kg)	d13C	d13C	d13C	C/N	C/N	C/N
Most	Catfish	1	970	4.54	-20.7018	-20.3605	-19.734	3.23906	3.68407	3.60012
Most	Catfish	2	980	5.2	-23.0738	-22.5376	-21.4103	3.26299	3.57601	3.4822
Most	Catfish	3	920	4.5	-22.7885	-22.075	-20.6509	3.32376	3.52824	3.46464
Most	Catfish	4	800	4.08	-21.577	-20.5584	-20.1374	3.29302	3.45976	3.55731
Most	Catfish	5	820	2.4	-21.9342	-21.031	-21.0922	3.22737	3.42748	3.50163
Most	Catfish	6	870	4.3	-24.4407	-24.3018	-23.192	3.22737	3.92293	3.49378
Most	Catfish	7	900	3.4	-22.4937	-21.9393	-21.2778	3.26749	3.5431	3.55189
Most	Catfish	8	920	4.46	-23.989	-23.4099	-22.0804	3.26973	3.69302	3.36909
Most	Catfish	9	850	3.75	-23.523	-22.4683	-22.278	3.26973	3.56545	3.64733
Most	Catfish	10	930	5.25	-22.9821	-22.3008	-21.5098	3.26371	3.49442	3.39635
Most	Catfish	11	1380	14.5	-23.4562	-23.704	-22.0073	3.42365	3.76012	3.34327
Most	Catfish	12	1050	6.1	-23.6896	-23.5103	-22.0299	3.32945	3.61842	3.38493
Most	Catfish	13	840	3.6	-23.147	-23.5744	-22.6228	3.20495	3.65479	3.47233
Most	Catfish	14	800	3.16	-22.845	-21.4705	-20.7509	3.25405	3.56527	3.46209
Most	Catfish	15	840	3.3	-21.5947	-20.5367	-19.8072	3.30152	3.65104	3.45142
Most	Catfish	16	1060	8.3	-23.5927	-23.9987	-22.833	3.262	3.73395	3.4044
Milada	Catfish	1	1310	12.3	-22.2666	-21.5372	-20.9342	3.29943	3.57672	3.50408
Milada	Catfish	2	1280	12.1	-23.0763	-22.6728	-21.7021	3.2398	3.58779	3.27145
Milada	Catfish	3	1180	10.1	-22.7378	-21.8713	-21.2061	3.40539	3.53207	3.36314
Milada	Catfish	4	840	4	-23.6696	-22.8915	-22.3448	3.24887	3.50678	3.36102
Milada	Catfish	5	880	4.5	-21.9585	-21.7205	-21.0682	3.22848	4.15653	3.49162
Milada	Catfish	6	1150	10.2	-22.5112	-22.5782	-21.8972	3.2226	3.66127	3.47015
Milada	Catfish	7	820	3.8	-21.6508	-20.7688	-20.3021	3.24295	3.65501	3.33783
Milada	Catfish	8	970	6.7	-22.8665	-22.5256	-21.3722	3.25424	3.55688	3.41301
Milada	Catfish	9	680	2	-20.6372	-21.4098	-20.8342	2.91872	3.56316	3.53306
Milada	Catfish	10	100	6.4	-22.3401	-21.3925	-21.2411	3.22044	3.58052	3.26655
Milada	Catfish	11	960	5.5	-23.2291	-22.8843	-22.3596	3.16398	3.58294	3.43891
Milada	Catfish	12	1320	13.8	-23.4503	-23.2118	-22.6332	3.21103	3.59084	3.39151
Milada	Catfish	13	1280	13	-21.8985	-21.3779	-20.2543	3.21757	3.54871	3.29273
Milada	Catfish	14	1000	6.7	-21.4576	-21.1566	-20.6103	3.21892	3.64463	3.42073
Milada	Catfish	15	960	5.9	-22.4398	-22.461	-21.6905	3.20597	3.61645	3.43975
Milada	Catfish	16	1140	8.9	-23.0203	-22.0522	-21.6086	3.21523	3.5548	3.35586
Zlutice	Catfish	1	820	3.5	-24.88	-24.5642	-23.6976	3.67991	3.63358	3.50572
Zlutice	Catfish	2	1100	7.9	-25.9257	-26.1698	-26.4177	3.57045	3.70258	3.50572
Zlutice	Catfish	3	1120	9.3	-26.2559	-25.6887	-25.168	3.49961	3.56939	3.52763
Zlutice	Catfish	4	880	4.6	-26.94	-26.9397	-26.2563	33.1874	3.88252	3.63336
Zlutice	Catfish	5	1010	6.9	-27.57	-26.6054	-26.2167	3.96354	3.58915	3.58079
Zlutice	Catfish	6	630	1.6	-26.0328	-25.6967	-24.9558	3.38074	3.55765	3.57513
Zlutice	Catfish	7	1280	13.4	-27.39	-27.1971	-26.6298	5.9447	3.62704	3.59216
Zlutice	Catfish	8	1470	17.7	-26.54	-26.3398	-26.2702	20.7746	3.47663	3.51198
Zlutice	Catfish	9	1350	15.3	-27.0303	-27.142	-26.3108	3.35496	3.65637	3.45528
Zlutice	Catfish	10	1360	18.7	-26.938	-26.9944	-25.6492	3.54708	3.68686	3.33924
Zlutice	Catfish	11	770	2.8	-25.2394	-25.8323	-25.0156	3.26971	3.62929	3.69401
Zlutice	Catfish	12	1020	7.8	-26.2888	-26.9863	-26.1225	3.84173	3.83852	3.64191
Zlutice	Catfish	13	740	2.9	-25.9377	-26.0281	-24.8783	3.26937	3.63768	3.67599
Zlutice	Catfish	14	900	5.1	-26.2026	-26.8908	-26.0059	3.16348	3.55408	3.45945
Zlutice	Catfish	15	1470	21	-26.1031	-26.5046	-25.7779	3.81832	3.65822	3.54796
Zlutice	Catfish	16	1280	12.2	-26.3975	-26.4846	-25.7589	3.39423	3.5756	3.37325
Zlutice	Catfish	17	118	8.7	-26.2419	-26.9798	-26.074	3.30185	3.61475	3.35976
Zlutice	Catfish	18	12.7	15	-25.7647	-25.9569	-25.5157	3.24876	3.53171	3.44374
Římov	Catfish	1	1040	7.7	-22.8744	-21.8501	-21.5713	3.39308	4.11111	3.32647
Římov	Catfish	2	950	5.1	-22.6703	-22.5689	-22.144	3.48087	3.54061	3.60668
Římov	Catfish	3	1140	11.5	-23.2676	-22.5405	-21.7118	3.68923	3.53831	3.76471
Římov	Catfish	4	830	3.7	-22.4565	-22.1621	-21.4386	3.43326	3.46275	3.68249
Římov	Catfish	5	1200	18.4	-26.7028	-22.8383	-22.6061	9.20356	3.4903	3.60869
Římov	Catfish	6	875	4.2	-22.1537	-22.4697	-21.9338	3.20724	3.58741	3.636
Římov	Catfish	7	1380	17.1	-22.514	-21.9036	-22.0318	3.20724	3.84831	3.40504
Římov	Catfish	8	990	5.8	-22.1526	-22.3399	-22.0409	3.27629	3.66211	3.67621
Římov	Catfish	9	1160	10.2	-21.6078	-21.9289	-21.7094	3.00165	3.59686	3.43179
Římov	Catfish	10	950	4.95	-26.9071	-23.0144	-22.3616	3.81098	3.4758	3.40493
Římov	Catfish	11	1130	9.86	-22.6928	-22.6451	-22.308	3.47174	3.52535	3.50599
Římov	Catfish	12	1310	16.8	-26.9977	-23.1264	-22.3982	7.45299	3.53149	3.51219
Římov	Catfish	12	1500	21.8	-25.0337	-22.5516	-22.231	7.94819	3.50415	3.29432
Římov	Catfish	14	1360	16.8	-23.8576	-22.3793	-22.0201	3.9906	3.51856	3.4471
Římov	Catfish	15	850	4.87	-22.6464	-22.0754	-22.2126	3.3257	5.15272	3.68612
Římov	Catfish	16	1320	15.6	-24.5759	-22.5793	-22.1201	3.9806	3.51856	3.5471
					Muscle	Blood	Fin	Blood	Fin
		Individual	TL	W	d15N	d15N	d15N	C/N	C/N
Most	Catfish	1	970	4.54	13.9292	14.196	14.603	3.68407	3.60012
Most	Catfish	2	980	5.2	16.0074	15.9368	16.4299	3.57601	3.4822
Most	Catfish	3	920	4.5	16.5988	17.5553	17.7341	3.52824	3.46464
Most	Catfish	4	800	4.08	17.1685	16.8188	16.2319	3.45976	3.55731
Most	Catfish	5	820	2.4	14.7555	16.1185	14.9769	3.42748	3.50163
Most	Catfish	6	870	4.3	15.6532	15.9422	15.7085	3.92293	3.49378
Most	Catfish	7	900	3.4	14.7697	15.7398	15.6887	3.5431	3.55189
Most	Catfish	8	920	4.46	15.311	14.9073	15.395	3.69302	3.36909
Most	Catfish	9	850	3.75	15.8146	16.2317	16.2915	3.56545	3.64733
Most	Catfish	10	930	5.25	17.0911	17.2726	17.2335	3.49442	3.39635
Most	Catfish	11	1380	14.5	17.2806	17.854	17.6529	3.76012	3.34327
Most	Catfish	12	1050	6.1	17.2361	17.9656	17.742	3.61842	3.38493
Most	Catfish	13	840	3.6	16.8067	17.4685	17.645	3.65479	3.47233
Most	Catfish	14	800	3.16	15.9687	15.8954	16.0579	3.56527	3.46209
Most	Catfish	15	840	3.3	16.0102	16.7448	16.5798	3.65104	3.45142
Most	Catfish	19	1060	8.3	14.7311	14.9123	14.9149	3.73395	3.4044
Milada	Catfish	1	1310	12.3	27.3433	28.1618	28.3107	3.57672	3.50408
Milada	Catfish	2	1280	12.1	27.6158	28.6646	28.6086	3.58779	3.27145
Milada	Catfish	3	1180	10.1	27.1313	28.319	27.8088	3.53207	3.36314
Milada	Catfish	4	840	4	25.7865	27.4899	26.8799	3.50678	3.36102
Milada	Catfish	5	880	4.5	28.1298	28.9311	28.6675	4.15653	3.49162
Milada	Catfish	6	1150	10.2	27.4457	28.4651	28.2203	3.66127	3.47015
Milada	Catfish	7	820	3.8	27.6468	28.914	28.1724	3.65501	3.33783
Milada	Catfish	8	970	6.7	26.4078	27.862	27.5739	3.55688	3.41301
Milada	Catfish	9	680	2	27.3122	28.9574	28.2082	3.56316	3.53306
Milada	Catfish	10	100	6.4	27.0008	28.3474	27.9693	3.58052	3.26655
Milada	Catfish	11	960	5.5	27.8212	28.9667	28.0577	3.58294	3.43891
Milada	Catfish	12	1320	13.8	26.7746	28.5065	28.5594	3.59084	3.39151
Milada	Catfish	13	1280	13	27.3905	27.9819	27.9013	3.54871	3.29273
Milada	Catfish	14	1000	6.7	27.8537	29.2348	28.35	3.64463	3.42073
Milada	Catfish	15	960	5.9	28.7362	29.6646	29.4474	3.61645	3.43975
Milada	Catfish	16	1140	8.9	27.7659	28.6126	28.0053	3.5548	3.35586
Zlutice	Catfish	1	820	3.5	12.2194	13.142	13.6934	3.63358	3.50572
Zlutice	Catfish	2	1100	7.9	14.4406	15.489	15.7	3.70258	3.50572
Zlutice	Catfish	3	1120	9.3	17.3649	17.4538	17.936	3.56939	3.52763
Zlutice	Catfish	4	880	4.6	13.2437	14.5199	15.0818	3.88252	3.63336
Zlutice	Catfish	5	1010	6.9	17.0882	17.7878	17.9932	3.58915	3.58079
Zlutice	Catfish	6	630	1.6	16.0222	16.7506	16.758	3.55765	3.57513
Zlutice	Catfish	7	1280	13.4	16.3283	16.8199	16.7568	3.62704	3.59216
Zlutice	Catfish	8	1470	17.7	16.6092	17.8702	18.4272	3.47663	3.51198
Zlutice	Catfish	9	1350	15.3	16.7568	17.1231	17.4804	3.65637	3.45528
Zlutice	Catfish	10	1360	18.7	17.2965	17.5584	17.5026	3.68686	3.33924
Zlutice	Catfish	11	770	2.8	14.5271	15.7123	15.8172	3.62929	3.69401
Zlutice	Catfish	12	1020	7.8	15.6375	16.986	17.3559	3.83852	3.64191
Zlutice	Catfish	13	740	2.9	16.2044	16.1226	15.4084	3.63768	3.67599
Zlutice	Catfish	14	900	5.1	16.7422	17.687	17.1254	3.55408	3.45945
Zlutice	Catfish	15	1470	21	16.6928	16.9475	16.8619	3.65822	3.54796
Zlutice	Catfish	16	1280	12.2	16.9853	17.4558	17.8856	3.5756	3.37325
Zlutice	Catfish	17	118	8.7	16.6439	17.1886	17.5007	3.61475	3.35976
Zlutice	Catfish	18	12.7	15	17.1529	17.8469	17.6877	3.53171	3.44374
Římov	Catfish	1	1040	7.7	14.3793	14.8912	14.878	4.11111	3.32647
Římov	Catfish	2	950	5.1	14.5848	15.3061	15.0698	3.54061	3.60668
Římov	Catfish	3	1140	11.5	14.8618	15.3814	15.4207	3.53831	3.76471
Římov	Catfish	4	830	3.7	14.5602	14.996	15.2677	3.46275	3.68249
Římov	Catfish	5	1200	18.4	14.8346	15.3147	15.2845	3.4903	3.60869
Římov	Catfish	6	875	4.2	14.3923	15.028	15.0768	3.58741	3.636
Římov	Catfish	7	1380	17.1	14.475	15.0262	14.9499	3.84831	3.40504
Římov	Catfish	8	990	5.8	14.8644	14.9322	14.8177	3.66211	3.67621
Římov	Catfish	9	1160	10.2	13.351	14.538	14.394	3.59686	3.43179
Římov	Catfish	10	950	4.95	14.2742	15.0195	14.7088	3.4758	3.40493
Římov	Catfish	11	1130	9.86	14.7648	15.0843	14.7277	3.52535	3.50599
Římov	Catfish	12	1310	16.8	14.9902	15.2758	15.4827	3.53149	3.51219
Římov	Catfish	12	1500	21.8	14.6475	15.2548	15.0798	3.50415	3.29432
Římov	Catfish	14	1360	16.8	15.2995	15.4305	15.0905	3.51856	3.4471
Římov	Catfish	15	850	4.87	15.5677	15.5429	15.5697	5.15272	3.68612
Římov	Catfish	16	1030	7.5	14.5093	15.0812	15.005	4.11111	3.32647

## Sheet: Pike_SIA
					Muscle	Blood	Fin	Muscle	Blood	Fin
		Individual	TL (mm)	W (kg)	d13C	d13C	d13C	C/N	C/N	C/N
Most	Pike	1	740	4.5	-19.0464	-19.5658	-19.1883	3.27636	3.53857	3.55104
Most	Pike	2	920	7.5	-22.5399	-22.111	-21.0118	3.29296	3.45416	3.43204
Most	Pike	3	760	4.6	-20.31	-20.4505	-19.9611	3.27271	3.85629	3.516
Most	Pike	4	600	3	-19.8331	-20.3955	-19.5805	3.25499	3.6903	3.51177
Most	Pike	5	880	7.1	-20.8911	-21.1929	-21.4564	3.28497	3.84402	3.46673
Most	Pike	6	860	6.9	-22.2922	-21.9765	-20.5922	3.32273	3.4744	3.46827
Most	Pike	7	840	6.2	-24.1547	-24.1708	-23.2088	3.29675	3.58062	3.52527
Most	Pike	8	450	0.6	-19.9902	-19.9847	-19.2712	3.23776	3.49215	3.60803
Most	Pike	9	850	6.3	-20.0676	-20.1215	-19.0474	3.29205	3.78429	3.43681
Most	Pike	10	720	4.3	-20.3146	-19.9459	-18.5843	3.26958	3.76218	3.50114
Most	Pike	11	700	4	-19.2533	-19.5024	-18.3126	3.27851	3.70872	3.51775
Most	Pike	12	595	1.4	-20.632	-20.8575	-20.2298	3.23192	3.42067	3.53546
Most	Pike	13	900	7.3	-22.8399	-22.4203	-21.5218	3.29296	3.46416	3.34204
Most	Pike	14	850	6.9	-21.3911	-21.1929	-21.0564	3.24497	3.74402	3.56673
Milada	Pike	1	1170	9.6	-23.1627	-23.5206	-22.5134	3.29561	3.65214	3.43712
Milada	Pike	2	800	3.7	-20.3999	-20.0566	-18.9267	3.26052	3.63802	3.40081
Milada	Pike	3	860	4.8	-22.3593	-22.3224	-21.2327	3.30461	3.64989	3.46377
Milada	Pike	4	950	5.5	-22.7853	-22.7156	-21.9717	3.20539	3.52131	3.49165
Milada	Pike	5	590	1.5	-23.0603	-23.4031	-22.5149	3.22596	3.58814	3.55738
Milada	Pike	6	550	1.1	-23.3423	-23.3783	-22.2314	3.25793	3.55818	3.49737
Milada	Pike	7	470	0.7	-22.4284	-22.3348	-21.4208	3.2784	3.43322	3.51521
Milada	Pike	8	1150	10.6	-20.6543	-20.6302	-20.0187	3.28066	3.64127	3.50315
Milada	Pike	9	1070	8.5	-21.5	-21.245	-20.153	3.323	3.65165	3.53459
Milada	Pike	10	1060	8.3	-21.8391	-21.545	-20.5325	3.31346	3.65165	3.50765
Milada	Pike	11	950	5.2	-22.323	-21.7547	-20.9529	3.29184	3.50694	3.49772
Milada	Pike	12	650	1.8	-22.6195	-22.602	-21.7064	3.2208	3.65928	3.46826
Milada	Pike	13	870	4.5	-21.3099	-20.5538	-19.8634	3.25691	3.54553	3.47712
Milada	Pike	14	900	5	-23.2276	-22.7995	-21.8819	3.26887	3.49309	3.44846
Milada	Pike	15	870	4.5	-21.2299	-20.8538	-19.8634	3.30691	3.43553	3.51712
Milada	Pike	16	500	0.9	-22.5284	-22.2348	-21.3208	3.2784	3.43322	3.51521
Žlutice	Pike	1	62	1.5	-27.3278	-27.2011	-27.0842	3.295	3.56712	3.63842
Žlutice	Pike	2	53	1	-27.5262	-28.0398	-27.1038	3.2452	3.61095	3.58788
Žlutice	Pike	3	50	0.8	-28.1667	-28.2242	-27.0628	3.2744	3.68569	3.51825
Žlutice	Pike	4	65	1.8	-25.985	-25.937	-26.0552	3.28292	3.66882	3.59121
Žlutice	Pike	5	53	1	-26.9585	-26.8696	-26.6407	3.27951	3.57841	3.68579
Žlutice	Pike	6	64	1.7	-27.2132	-27.2192	-26.4729	3.25458	3.69596	3.57991
Žlutice	Pike	7	93	5.9	-26.9064	-27.1702	-26.2677	3.35395	3.73532	3.55739
Žlutice	Pike	8	89	5	-27.037	-27.4772	-26.5848	3.4385	3.668	3.59012
Žlutice	Pike	9	50	0.8	-26.5376	-26.8273	-26.278	3.28145	3.6004	3.52446
Žlutice	Pike	10	61	1.5	-26.7102	-26.7953	-26.4247	3.31063	3.58022	3.54534
Žlutice	Pike	11	58	1.2	-27.073	-27.0766	-26.442	3.2546	3.5171	3.43872
Žlutice	Pike	12	52	0.9	-28.524	-28.4861	-28.0784	3.26665	3.47114	3.48768
Žlutice	Pike	15	55	1	-27.8812	-27.5801	-26.8055	3.2517	4.2706	3.49333
Žlutice	Pike	16	50	0.9	-27.5262	-27.6398	-27.0138	3.2452	3.59095	3.49788
Římov	Pike	1	69	2.4	-21.7581	-22.0498	-21.2232	3.31855	3.79336	3.47855
Římov	Pike	2	56	1.3	-21.695	-21.9409	-21.5015	3.2617	3.51896	3.52536
Římov	Pike	3	53	1.1	-21.9991	-21.796	-21.3509	3.31052	3.54991	3.52363
Římov	Pike	4	49	0.8	-21.5832	-21.7173	-20.7629	3.26037	3.5898	3.53436
Římov	Pike	5	57	1.3	-21.9214	-22.1858	-21.7999	3.3221	3.59512	3.55295
Římov	Pike	6	55	1.2	-21.9367	-21.9478	-21.2912	3.31983	3.4812	3.52605
Římov	Pike	7	87	5	-22.5676	-22.83	-22.1346	3.41281	3.73313	3.61318
Římov	Pike	8	62	1.7	-21.5677	-21.9717	-21.522	3.33016	3.5373	3.61194
Římov	Pike	9	62	1.7	-22.0715	-21.9319	-22.1488	3.44389	3.51758	3.60331
Římov	Pike	10	120	13.8	-22.5762	-22.9804	-22.5623	3.55075	3.548	3.59569
Římov	Pike	11	57	1.3	-22.1466	-22.2916	-21.8535	3.29641	3.57849	3.61252
Římov	Pike	12	47	0.7	-21.8834	-22.3528	-21.94	3.28167	3.54686	3.54967
Římov	Pike	12	71	2.5	-21.5546	-21.8066	-21.0287	3.33653	3.5414	3.55096
Římov	Pike	14	97	8.5	-21.9877	-21.9743	-21.8042	3.33584	3.56079	3.60959
Římov	Pike	15	98	7.7	-22.4615	-23.0592	-22.0903	3.33585	3.88249	3.51829
Římov	Pike	16	70	2.6	-21.6581	-21.9498	-21.0232	3.33855	3.80336	3.51855
					Muscle	Blood	Fin	Muscle	Blood	Fin
		Individual	TL	W	d15N	d15N	d15N	C/N	C/N	C/N
Most	Pike	1	740	4.5	15.7043	16.3397	16.5322	3.27636	3.53857	3.55104
Most	Pike	2	920	7.5	17.757	17.7751	18.0037	3.29296	3.45416	3.43204
Most	Pike	3	760	4.6	16.4157	17.0798	16.9741	3.27271	3.85629	3.516
Most	Pike	4	600	3	15.8005	16.1158	15.5907	3.25499	3.6903	3.51177
Most	Pike	5	880	7.1	17.068	17.5402	17.3442	3.28497	3.84402	3.46673
Most	Pike	6	860	6.9	17.4828	18.0066	17.7557	3.32273	3.4744	3.46827
Most	Pike	7	840	6.2	17.9053	18.6104	18.3248	3.29675	3.58062	3.52527
Most	Pike	8	450	0.6	15.5397	15.5267	15.9287	3.23776	3.49215	3.60803
Most	Pike	9	850	6.3	17.194	17.6349	17.4463	3.29205	3.78429	3.43681
Most	Pike	10	720	4.3	17.0177	17.074	17.1229	3.26958	3.76218	3.50114
Most	Pike	11	700	4	15.8994	16.1979	16.7461	3.27851	3.70872	3.51775
Most	Pike	12	595	1.4	16.8156	17.8955	17.0438	3.23192	3.42067	3.53546
Most	Pike	13	900	7.3	17.557	18.0037	17.7751	3.29296	3.46416	3.34204
Most	Pike	14	850	6.9	17.268	17.6402	17.5342	3.24497	3.74402	3.56673
Milada	Pike	1	1170	9.6	30.3389	30.0578	30.739	3.29561	3.65214	3.43712
Milada	Pike	2	800	3.7	28.7361	29.3267	29.3934	3.26052	3.63802	3.40081
Milada	Pike	3	860	4.8	29.1968	29.6865	29.9132	3.30461	3.64989	3.46377
Milada	Pike	4	950	5.5	29.3091	29.5296	30.0656	3.20539	3.52131	3.49165
Milada	Pike	5	590	1.5	29.6968	29.7257	29.6856	3.22596	3.58814	3.55738
Milada	Pike	6	550	1.1	29.2336	29.2091	29.0016	3.25793	3.55818	3.49737
Milada	Pike	7	470	0.7	27.3152	27.6145	27.9715	3.2784	3.43322	3.51521
Milada	Pike	8	1150	10.6	28.1175	28.4297	29.1162	3.28066	3.64127	3.50315
Milada	Pike	9	1070	8.5	29.2247	28.9392	28.8448	3.323	3.65165	3.53459
Milada	Pike	10	1060	8.3	28.9668	28.3922	29.3134	3.31346	3.65165	3.50765
Milada	Pike	11	950	5.2	29.0805	29.1661	29.4987	3.29184	3.50694	3.49772
Milada	Pike	12	650	1.8	29.5653	29.6853	30.1165	3.2208	3.65928	3.46826
Milada	Pike	13	870	4.5	28.7185	29.2028	28.5337	3.25691	3.54553	3.47712
Milada	Pike	14	900	5	28.6096	29.0896	30.1754	3.26887	3.49309	3.44846
Milada	Pike	15	870	4.5	28.5185	28.8028	28.9337	3.30691	3.43553	3.51712
Milada	Pike	16	500	0.9	27.8152	27.9945	28.6149	3.2784	3.43322	3.51521
Žlutice	Pike	1	62	1.5	15.5059	14.8863	15.4242	3.295	3.56712	3.63842
Žlutice	Pike	2	53	1	14.6958	15.0007	14.767	3.2452	3.61095	3.58788
Žlutice	Pike	3	50	0.8	14.6148	15.2146	14.6306	3.2744	3.68569	3.51825
Žlutice	Pike	4	65	1.8	16.425	16.3874	16.6001	3.28292	3.66882	3.59121
Žlutice	Pike	5	53	1	14.6186	14.9403	14.6113	3.27951	3.57841	3.68579
Žlutice	Pike	6	64	1.7	15.8502	15.8201	15.6652	3.25458	3.69596	3.57991
Žlutice	Pike	7	93	5.9	17.2073	17.0785	17.2923	3.35395	3.73532	3.55739
Žlutice	Pike	8	89	5	17.0796	17.0823	17.1967	3.4385	3.668	3.59012
Žlutice	Pike	9	50	0.8	14.9596	14.7532	14.7043	3.28145	3.6004	3.52446
Žlutice	Pike	10	61	1.5	15.0832	15.4294	15.0215	3.31063	3.58022	3.54534
Žlutice	Pike	11	58	1.2	14.2305	14.7966	14.3745	3.2546	3.5171	3.43872
Žlutice	Pike	12	52	0.9	14.5574	15.1169	14.7441	3.26665	3.47114	3.48768
Žlutice	Pike	15	55	1	16.3716	16.6199	16.2077	3.2517	4.2706	3.49333
Žlutice	Pike	16	50	0.9	14.8958	15.1007	14.867	3.2452	3.59095	3.49788
Římov	Pike	1	69	2.4	14.9897	15.1588	15.1323	3.31855	3.79336	3.47855
Římov	Pike	2	56	1.3	14.4924	14.8046	15.1797	3.2617	3.51896	3.52536
Římov	Pike	3	53	1.1	14.7717	15.0701	15.7891	3.31052	3.54991	3.52363
Římov	Pike	4	49	0.8	15.1967	15.4132	15.5193	3.26037	3.5898	3.53436
Římov	Pike	5	57	1.3	14.8624	14.7669	15.465	3.3221	3.59512	3.55295
Římov	Pike	6	55	1.2	15.1168	15.3292	16.0801	3.31983	3.4812	3.52605
Římov	Pike	7	87	5	15.2919	15.3096	15.7428	3.41281	3.73313	3.61318
Římov	Pike	8	62	1.7	15.0359	14.8393	15.4677	3.33016	3.5373	3.61194
Římov	Pike	9	62	1.7	14.9984	14.956	15.6966	3.44389	3.51758	3.60331
Římov	Pike	10	120	13.8	14.1702	14.322	14.4352	3.55075	3.548	3.59569
Římov	Pike	11	57	1.3	14.7655	14.5719	14.757	3.29641	3.57849	3.61252
Římov	Pike	12	47	0.7	14.6863	14.7437	15.4837	3.28167	3.54686	3.54967
Římov	Pike	12	71	2.5	15.4719	15.7375	16.4774	3.33653	3.5414	3.55096
Římov	Pike	14	97	8.5	15.0713	15.4227	15.7303	3.33584	3.56079	3.60959
Římov	Pike	15	98	7.7	14.5555	14.4874	14.8799	3.33585	3.88249	3.51829
Římov	Pike	16	70	2.6	14.8797	15.0588	15.2323	3.33855	3.80336	3.51855
